# Supplementary material for: Treatments for Cannabis Use Disorder across the Lifespan: A Systematic Review
Source: Brain Sci. 2024 Feb 28;14(3):227. doi: 10.3390/brainsci14030227 (PMC10968391; doi:10.3390/brainsci14030227)
Supplement: Supplementary file 1 [file brainsci-14-00227-s001.zip]

Archive with 2 entries (2 files):
- Appendix A (3).pdf
- Supplementary.xlsx
