# Supplementary material for: Treatments for Cannabis Use Disorder across the Lifespan: A Systematic Review
Source: Brain Sci. 2024 Feb 28;14(3):227. doi: 10.3390/brainsci14030227 (PMC10968391; doi:10.3390/brainsci14030227)
Supplement: Supplementary file 1 [file brainsci-14-00227-s001.zip › Supplementary.xlsx]

## Sheet: review_385070_202401120633022
Study ID	Title	Lead author contact details	Year	Age group	Participants cannabis abuse status	Population (intervention group)	Population (Control group)	Intervention (intervention group)	Placebo group intervention	Duration of intervention ( time to outcome )	Intervention group ( age )	Control group ( age )	Type of outcome(s) evaluated	Outcome(s)	Tools and Assessments used	Significant difference	Adverse effect reported ( If any)	Sequence generation	deviations from intended interventions	Measurement of the outcome	Missing outcome data	Selection of the reported result	Overall assessment
Kaminer 2014	The efficacy of contingency management for adolescent cannabis use disorder: A controlled study.	Yifrah Kaminer	2014	Adolescent	Diagnosed with CUD according to DSM	29 adolescents aged 14-18 years with cannabis use disorder	30 adolescents aged 14-18 years with cannabis use disorder.	Integrated cognitive-behavioral therapy (CBT) and voucher-based reinforcement therapy (VBRT) rewarding drug-free urine. VBRT started at week 3 with rewards starting at $3 as per an escalating schedule.	Integrated CBT and attendance-based reward program, where subjects received rewards for attendance independent of urinalysis results, matched to average reward amounts in VBRT group.	10 weeks	15.9 (1.1)	16 (1.3)	Frequency or quantity; Other: Coping Response	No significant difference between groups in linear change in cannabis use from sessions 1-10 or end of treatment to 3 month follow up. Self-efficacy and coping response also did not improve during treatment.	Urine drug screening, timeline follow-back, Teen Addiction Severity Index (T-ASI), Situational Confidence Questionnaire (SCQ), Coping Response Inventoryâ€”Youth Form (CRI-Y)	No	None reported	Low risk of bias	Low risk of bias	Low risk of bias	Low risk of bias	Low risk of bias	Low Risk
Stanger 2015	Clinic- and home-based contingency management plus parent training for adolescent cannabis use disorders.	Catherine Stanger	2016	Adolescent	Diagnosed with CUD according to DSM	153 adolescents	50 adolescents	MET/CBT+CM involved clinic-based abstinence reinforcement program and home-based CM that taught parents to use rewards and consequences contingent on substance testing results. MET/CBT+CM+PT received above intervention plus parents met with therapist for additional 30â€“40 minutes each week for behavioral parent training.	They received MET/CBT treatment and small incentives ($140 max) for attending visits. Parents attended only first session.	14 weeks of treatment. Follow-ups were conducted at end of treatment, and 3, 6, 9, and 12 months posttreatment.	Mean age 15.8 years (SD=1.3; range 12â€“18)	Mean age 15.8 years (SD=1.3; range 12â€“18)	Abstinence ; Frequency or quantity; Retention	META/CBT+CM had significantly longer periods of abstinence than MET/CBT (OR=1.16, 95% CI=1.02,1.32, p<. 05) and greater than MET/CBT+CM+PT (OR=0.85, 95% CI=0.75,0.95, p<.01). No significant differences between groups in cannabis use frequency during or after treatment Retention rates were similar between groups	Vermont Structured Diagnostic Interview Timeline Follow Back (TLFB) Urine toxicology testing	Yes for longer period of abstinence in META/CBT+CM No for cannabis use frequency and retention rate	No adverse effects reported	Low risk of bias	Low risk of bias	Low risk of bias	Some Concern	Low risk of bias	Some Concerns
Lascaux 2016	Effectiveness of formalised therapy for adolescents with cannabis dependence: A randomised trial.	M. Lascaux	2016	Adolescent	Diagnosed with CUD according to DSM	38 adolescents diagnosed with cannabis abuse or dependence according to DSM-IV criteria	35 adolescents diagnosed with cannabis abuse or dependence according to DSM-IV criteria	Formalized therapy (TAUe) - integrative therapy focused on the adolescent and addictive behavior. Included motivational interviewing, experiential approach, cognitive approach, psychodynamic approach. Delivered in 3 phases over 6 months.	Treatment as usual (TAU) - unstandardized usual therapy based on therapist's typical practice. No set format or phases.	6 months	Mean age 16.3 (1.2) years	Mean age 16.3 (1.2) years	Frequency or quantity	At 6 months, TAUe group had significantly greater reduction in days of cannabis use compared to TAU group (p=0.032). At 12 months, difference remained significant (p=0.016).	Adolescent Diagnostic Interview-Light (ADI-Light), Timeline Follow Back (TLFB)	Yes	No adverse effects reported	Some Concern	High risk of bias	Some Concern	Low risk of bias	Low risk of bias	High Risk
Mason 2017	Peer network counseling as brief treatment for urban adolescent heavy cannabis users.	Michael J. Mason, Ph.D.	2017	Adolescent	Heavy users	18 adolescents who used cannabis â‰¥10 times in the past month	28 adolescents	The PNC intervention - a 20 minute motivational interviewing session incorporating personalized feedback on the adolescent's substance use and peer network.	20-minute attention control condition reviewing informational handout on health behaviors	6 months	Mean age 16.6 (1.4) years	Mean age 16.7 (1.4) years	Abstinence ; Frequency or quantity	At 6 months, the PNC group had a 35.9% probability of cannabis abstinence compared to 13.2% in the control group. The PNC group had a 16.6% probability of using cannabis â‰¥10 times per month versus 38.1% in the control group(p=0.0034).	Self-reported past 30 day cannabis use, coded ordinally from 0 times to â‰¥40 times.	Yes	None reported	Low risk of bias	Low risk of bias	Low risk of bias	Low risk of bias	Low risk of bias	Low Risk
Kaminer 2017	Adolescents with cannabis use disorders: Adaptive treatment for poor responders.	Yifrah Kaminer	2017	Adolescent	Diagnosed with CUD according to DSM	80 poor responders to initial 7-week MET/CBT treatment, randomized to 10 weeks of either enhanced CBT or ACRA.	Compared outcomes to 81 good responders from initial treatment.	All participants initially received a 7-session motivational enhancement and cognitive behavioral therapy intervention (MET/CBT-7). The poor responders, defined as those not abstinent at week 7 (n=80), were randomized to either enhanced individualized CBT or Adolescent Community Reinforcement Approach (ACRA) for 10 more weeks.	Good responders received no additional intervention.	Initial intervention was 7 weeks. Outcomes were measured after the additional 10 week adaptive treatment phase, so total 17 weeks.	13-18 years old, mean age 16.11 years	Same as intervention group	Abstinence ; Retention	37% of poor responders completed adaptive treatment phase, 27% achieved abstinence. No significant difference between CBT and ACRA groups. At week 17, significantly more poor responders continued drug use (91% vs 71%) and failed to complete treatment (46% vs 22%) compared to good responders.	Urinalysis to detect drug use. Self-report of drug use. Treatment retention and attendance.	Yes - Significant differences between good and poor responders on drug use abstinence and treatment completion at week 17. No significant difference between CBT and ACRA treatments for poor responders.	No adverse effects reported.	Some Concern	High risk of bias	Some Concern	Low risk of bias	Low risk of bias	High Risk
deGee 2014	A randomized controlled trial of a brief motivational enhancement for non-treatment-seeking adolescent cannabis users.	Elisabeth A. de Gee	2014	Adolescent	Heavy users; Other: At least weekly users	58 adolescents who used cannabis at least weekly and had no intention to seek help for cannabis use	61 adolescents who used cannabis at least weekly and had no intention to seek help for cannabis use	The Weed-Check intervention consisting of two 60-90 minute motivational interviewing sessions spaced one week apart	A single information session on cannabis use and its effects. It did not use motivational interviewing techniques.	3 months	Mean age 17.9 (1.79) years	Mean age 18.3 (1.83) years	Frequency or quantity	No significant differences between groups on outcomes. But heavier users receiving the Weed-Check reduced their quantity of cannabis use more than heavier users in the control group (mean reduction of 6.1 vs 3.3 joints per week, p=0.05).	Cannabis Use Problems Identification Test (CUPIT), Severity of Dependence Scale (SDS), Readiness to Change Questionnaire (RTCQ), Youth Self Report (YSR)	No for main outcomes, yes for heavier cannabis users on quantity used	No adverse effects reported	Some Concern	High risk of bias	Low risk of bias	Low risk of bias	Low risk of bias	High Risk
Stewart 2015	Effectiveness of motivational incentives for adolescent marijuana users in a school-based intervention.	David G. Stewart	2015	Adolescent	Problematic users	68 adolescents with problematic substance use recruited from 8 high schools in Washington State	68 adolescents with problematic substance use recruited from 8 high schools in Washington State	Motivational Interviewing (MI) plus Contingency Management (CM) - received rewards/incentives for demonstrating progress towards substance use goals	The control group received only Motivational Interviewing without any financial incentives.	8 weeks of intervention followed by assessment of outcomes at end of treatment and 16 week follow up.	Mean age 15.5 (3.0) years	Mean age 16.3 (1.07) years	Frequency or quantity; Retention	MI + CM group had greater reduction in marijuana use frequency at end of treatment (Cohen's d=-0.82) compared to MI alone (Cohen's d=-0.33), but differences were not significant at 16 week follow-up. MI + CM group had lower marijuana-related consequences, higher use of coping strategies, and increased likelihood of attending additional treatment.	Customary Drinking and Drug Use Record (CDDR), Alcohol and Drug Use Consequences Questionnaire (ADUCQ), Temptation Coping Scale (TCQ), Stages of Change Readiness and Treatment Eagerness Scale (SOCRATES)	Yes - for marijuana use frequency, negative consequences, coping strategies, and additional treatment utilization, but only at end of treatment. No significant differences at follow-up.	No adverse effects reported.	Some Concern	High risk of bias	Some Concern	Low risk of bias	Some Concern	High Risk
McRae-Clark 2016	Vilazodone for cannabis dependence: A randomized, controlled pilot trial	Aimee L. McRae-Clark	2016	Young adult	Diagnosed with CUD according to DSM	41	35	Vilazodone, up to 40 mg/day	Placebo tablets	8 weeks	Mean age 22.6 (1.3) years	Mean age 21.7 (1.3) years	Frequency or quantity; Craving; Other: Urine cannabinoid test	No significant difference between vilazodone and placebo groups on cannabis use outcomes. Vilazodone did not provide advantage over placebo in reducing cannabis use and craving score.	Urine cannabinoid tests, Timeline Followback for self-reported cannabis use, Marijuana Craving Questionnaire	No	The most commonly reported adverse events were headache and nausea. Nearly all reported adverse events were rated mild to moderate. No serious adverse events were noted.	Low risk of bias	Low risk of bias	Low risk of bias	Some Concern	Low risk of bias	Some Concerns
Mason 2018	A pilot trial of text-delivered peer network counseling to treat young adults with cannabis use disorder	Michael J. Mason	2018	Young adult	Diagnosed with CUD according to DSM	15 young adults ages 18-25	15 young adults ages 18-25	PNC-txt: A text message delivered version of Peer Network Counseling. It delivers 112 personalized text messages over 4 weeks. The texts aim to mimic a 20 minute counseling session focused on peer relations.	Waitlist control - Received no intervention for 3 months	4 weeks of text intervention, outcomes analyzed at 1, 2, and 3 months post-baseline	Mean age 20.7 (2.1) years old	Mean age 20.8 (2.8) years old	Frequency or quantity; Craving; Other: Problems Urinalysis	The PNC-txt group had significantly greater reductions in cannabis problems (p=0.04) and cravings (p<0.05) compared to controls. More PNC-txt participants had negative urine screens for cannabis at follow-up (p=0.03). No significant difference in past 30-day cannabis use frequency	Marijuana Problem Index, Ecological Momentary Assessment of craving, urine drug screens	Yes for cannabis problems and craving and negative urine screen at follow up No significant difference in past 30-day cannabis use frequency	No adverse effects reported	Low risk of bias	High risk of bias	High risk of bias	Low risk of bias	Low risk of bias	High Risk
Wolitzky-Taylor 2022	Targeting maladaptive reactivity to negative affect in emerging adults with cannabis use disorder: A preliminary test and proof of concept	Kate Wolitzky-Taylor	2022	Young adult	Diagnosed with CUD according to DSM	26 participants who met DSM criteria for current CUD	26 participants who met same criteria as intervention group.	Affect Management Treatment (AMT) - 12 weekly 50-minute manualized individual sessions targeting maladaptive cognitive, behavioral and emotional responses to negative affect. Did not require cannabis abstinence.	CBT for CUD - 12 weekly 50-minute manualized individual sessions focused on lifestyle changes, coping skills, cognitive restructuring around cannabis use. Encouraged abstinence.	12 weeks of treatment, with assessments at baseline, throughout treatment, post-treatment, and 6 month follow-up.	Mean age 22.19 (1.67) years	Mean age 22.12 (2.29) years	Frequency or quantity; Retention ; Other: Negative affect	AMT had greater reductions in negative affect (p<.01) and constructs representing maladaptive reactivity to negative affect (p<.05) compared to CBT. Non-significant differences between groups in cannabis use outcomes, though AMT showed somewhat greater reductions. No significant differences between groups in number of sessions completed or rates of assessment completion.	Positive and Negative Affect Scale (PANAS) Depression Anxiety Stress Scale (DASS) Anxiety Sensitivity Index (ASI) Distress Tolerance Scale (DTS) Timeline Followback (TLFB) Cannabis Abuse Screening Test (CAST)	Yes for negative affect, anxiety sensitivity, distress intolerance, emotion regulation, and negative urgency outcomes. No for cannabis use frequency/quantity and retention.	None reported	Low risk of bias	High risk of bias	Some Concern	Low risk of bias	Low risk of bias	High Risk
Fischer 2013	Feasibility and impact of brief interventions for frequent cannabis users in Canada	Benedikt Fischer	2013	Young adult	Heavy users	Randomized to either an oral (C-O; n= 25) or a written experimental cannabis BI (C-W; n= 47) intervention group.	Randomized to either an oral (H-O; n= 25) or written health BI (H-W; n= 37) control group.	The experimental interventions consisted of short, fact-based and non-judgmental information on cannabis-related health risks plus suggestions and techniques to modify such risks, along with some brief motivational components. The C-O version was delivered orally in a 20â€“30 minute session, the C-W version was provided as an 8-page written booklet.	H-O and H-W groups received oral and written general health information interventions respectively.	3 months	Mean age 20.6 years (95% confidence interval [CI]: 20.1â€“21.0)	Mean age 20.6 years with No significant difference in age compared to intervention group	Frequency or quantity; Other: risky behaviors like deep inhalation, driving after cannabis use	Decrease in mean number of cannabis use days from 23.79 to 22.41 in total sample (p=0.024) Reduced deep inhalation/breathholding from 77.78% to 51.61% in combined intervention groups (p=0.001) Reduced driving after cannabis use from 44.44% to 30.65% in combined intervention groups (p=0.02)	Self-reported data collected through interviewer-administered questionnaires at baseline and 3-month follow-up.	Yes	No adverse effects reported	Some Concern	High risk of bias	High risk of bias	Some Concern	Low risk of bias	High Risk
Rigter 2013	Multidimensional family therapy lowers the rate of cannabis dependence in adolescents: A randomised controlled trial in Western European outpatient settings.	Henk Rigter	2013	Young adult	Diagnosed with CUD according to DSM	212 adolescents	238	Multidimensional family therapy (MDFT) - a family-based therapy targeting substance abuse and associated problems. Prescribed to have 2 sessions per week on average, with equal proportion of sessions to be held with the adolescent, parent, and family.	Individual psychotherapy (IP) for the adolescent only as treatment as usual, with very limited parent involvement. Included motivational interviewing and some cognitive behavioral therapy principles.	Outcomes analyzed at baseline and 3, 6, 9 and 12 months after start of treatment.	Mean age 16.3 years	Mean age 16.3 years	Abstinence ; Frequency or quantity; Retention ; Other: Prevalence of cannabis dependence	90% MDFT cases vs 48% IP cases completed therapy (p<0.001) Mean number of cannabis use days reduced from 59.8 at baseline to 34.0 at 12 months for MDFT and from 61.5 to 42.3 for IP (difference not statistically significant, p=0.07) 18% MDFT cases had no cannabis use disorder at 12 months vs 15% IP cases (Non significant difference) Prevalence of cannabis dependence diagnosis dropped from 82% at b…	Adolescent Diagnostic Interview-Light for cannabis use disorder diagnosis Timeline followback method for frequency of cannabis use	Yes - Treatment retention/completion (p<0.001) Prevalence of cannabis dependence diagnosis at 12 months (p=0.015) No significant difference for days of cannabis use (p=0.07)	No adverse effects reported	Some Concern	High risk of bias	High risk of bias	Low risk of bias	Low risk of bias	High Risk
Mason 2018	Who responds best to text-delivered cannabis use disorder treatment? A randomized clinical trial with young adults.	Michael J. Mason	2018	Young adult	Diagnosed with CUD according to DSM	51 ages 18-25 years old	50 ages 18-25 years old	Peer Network Counseling-txt (PNC-txt) - 4-week automated text-delivered cannabis treatment focusing on peer relations. 112 automated personalized texts sent over 30 days.	Assessment only control condition - no intervention	30 days	20.28 (1.86)	20.39 (1.71)	Frequency or quantity; Other: Problems related to cannabis use	PNC-txt group reduced heavy cannabis use days (p=.005) PNC-txt group reduced relationship problems due to cannabis use (p=.011) No significant differences in past 30-day cannabis use	CUDIT-R, CUDDI, YRBS items, MPI, YASNA	Yes for heavy use days and relationship problems. No for past 30-day use.	None reported	Low risk of bias	High risk of bias	High risk of bias	Some Concern	Low risk of bias	High Risk
Riggs 2018	Marijuana eCHECKUPTO GO: Effects of a personalized feedback plus protective behavioral strategies intervention for heavy marijuana-using college students.	Nathaniel R. Riggs	2018	Young adult	Heavy users	144 students chosen based on using cannabis at least twice per week	154 students chosen based on using cannabis at least twice per week	Marijuana eCheckupToGo intervention: personalized feedback on marijuana use plus list of protective behavioral strategies	Suggestions for healthy stress management strategies.	6 weeks	19.97 (2) years	19.97 (2) years	Frequency or quantity	The Marijuana eCHECKUP TO GO group reported: Decreases in estimated use prevalence/descriptive norms (P<0.01) Decreases in hours high per week (P<0.05) Decreases in days high per week (P<0.01) Decreases in weeks high per month (P<0.01) Decreases in periods high per week (P<0.05)	Self-report surveys assessing personal substance use, use consequences, perceived marijuana use norms, and protective behavioral strategies. Specific tools/questionnaires not reported.	Yes	No adverse effects reported	Low risk of bias	Low risk of bias	Low risk of bias	Low risk of bias	Low risk of bias	Low Risk
Walukevich-Dienst 2019	Online personalized feedback intervention for cannabis-using college students reduces cannabis-related problems among women.		2019	Young adult	Problematic users	102 current undergraduates who endorsed past-month cannabis use and experienced at least one recent (past three-month) cannabis use-related problem	102 current undergraduates who endorsed past-month cannabis use and experienced at least one recent (past three-month) cannabis use-related problem	The PFI group received personalized normative feedback (PNF) plus additional feedback on: 1) risk related to cannabis use; 2) personalized feedback on cannabis-related problem norms; and 3) risk for cannabis use disorder. The components were randomized.	Personalized normative feedback-only condition (PNF-only) which included PNF concerning: 1) participants' past-month cannabis use frequency; 2) perceived cannabis descriptive norms of other students; and 3) information regarding actual norms	Approximately one month after baseline	Mean age 19.81 (1.31) years	Mean age 19.85 (1.53) years	Frequency or quantity; Other: Marijuana Problems Scale (MPS)	No significant differences between groups on cannabis use frequency. Women in the PFI group reported significantly fewer problems than women in the control group at follow-up. No significant differences between men in the intervention and control groups.	Marijuana Use Form (MUF), Marijuana Problems Scale (MPS)	No significant differences for cannabis use frequency.	No adverse effects reported.	Low risk of bias	Low risk of bias	Low risk of bias	Low risk of bias	Low risk of bias	Low Risk
Meisel 2021	Combined pharmacotherapy and evidence-based psychosocial cannabis treatment for youth and selection of cannabis-using friends.	Samuel N. Meisel	2021	Young adult	Heavy users; Problematic users	39 youth ages 15-24 years who used cannabis at least twice weekly in the past 30 days and experienced at least one cannabis use disorder symptom.	26 youth with similar inclusion criteria as the intervention group.	3 sessions of MET-CBT plus topiramate, which was titrated over 4 weeks to reach a target dose.	3 sessions of MET-CBT plus placebo pill.	6 weeks	Mean age 20.28 (2.05) years	Mean age 18.81 (2.08) years	Frequency or quantity; Craving; Retention	Topiramate group had lower grams of cannabis use on use days but frequency was not reduced compared to placebo. Cravings were significantly blunted in topiramate group. significantly lower participants (48.72%) completed study in topiramate group versus 76.92% in placebo group.	Ecological momentary assessment via smartphones to assess craving, cannabis use, time with cannabis-using friends vs non-using friends.	Yes, there was a significant difference, with the topiramate group having lower grams of use , reporting more blunted cravings. also, significantly fewer participants in the topiramate group completing the study No, there was no significant difference in frequency of use	The most common side effect leading to dropout in the topiramate group was memory difficulties.	Low risk of bias	Low risk of bias	Low risk of bias	Low risk of bias	Low risk of bias	Low Risk
Bonar 2022	A social media intervention for cannabis use among emerging adults: Randomized controlled trial.	Erin E. Bonar	2022	Young adult	Heavy users	76 adults ages 18-25 who used cannabis at least 3 times per week in the past month	73 emerging adults ages 18-25 who used cannabis at least 3 times per week in the past month	8-week motivational interviewing and cognitive-behavioral intervention delivered in secret Facebook groups by electronic health coaches. The intervention covered topics like coping strategies, psychoeducation about cannabis risks, and strategies to reduce use.	8-week attention-placebo control condition delivered in secret Facebook groups. Content unrelated to substance use or mental health, focused on topics like news, sports, entertainment.	56 days (8 weeks) of intervention, with follow-up assessments at 3 months and 6 months after start of intervention.	21.2 (2.3) years	20.9 (2.0) years	Frequency or quantity	At 6 months, the intervention group reduced cannabis frequency by 30.1% vs increase of 6.8% in control group (non-significant difference in adjusted model). Reduced cannabis use days by 19.2% in intervention vs 5.1% reduction for control (non-significant). Only significant difference was greater reduction in vaping days for intervention (-43.5%) vs increase in control (+16.7%) group (Cohen's D = …	Online timeline followback assessed frequency, quantity, and modalities of past 30-day cannabis and alcohol use.	Yes for days of cannabis vaping. No other significant differences between groups on cannabis outcomes.	No adverse effects were reported.	Low risk of bias	Low risk of bias	Low risk of bias	Low risk of bias	Low risk of bias	Low Risk
Macatee 2021	Impact of a computerized intervention for high distress intolerance on cannabis use outcomes: A randomized controlled trial.	Richard J. Macatee	2021	Young adult	Diagnosed with CUD according to DSM; Problematic users	30 participants who met inclusion criteria including a Distress Tolerance Index (DII) score >= 20, average cannabis use of at least 2-3 times per week over the past year, 18-30 years old. 91.7% had a current CUD diagnosis.	30 participants matched to the intervention group on inclusion/exclusion criteria.	The DTI consisted of psychoeducation and imaginal emotional exposure targeting distress intolerance. Participants received two 1-hour computerized sessions approximately 1 week apart.	Two-session computerized Healthy Video Control (HVC) intervention providing psychoeducation on healthy lifestyle topics like sleep, nutrition, exercise etc.	Treatment sessions were 1 week apart. Outcomes were analyzed from pre-treatment to post-treatment (approximately 3 weeks) as well as 1 month and 4 month follow-ups.	Mean = 20.37 years, SD = 2.95	Mean = 20.23 years, SD = 1.63	Abstinence ; Frequency or quantity; Craving; Retention ; Other: Distress intolerance, coping motives, cannabis use-related problems	Reduction in proportion of cannabis use days from pre-treatment to post-treatment: 12.2% in DTI group vs. 3% in HVC group (p=.02) No significant differences between groups on other outcomes	Distress Intolerance Index Mirror Tracing Persistence Task Marijuana Craving Questionnaire Timeline Followback Marijuana Problems Scale Marijuana Motives Measure Structured Clinical Interview for DSM-V	Yes (for cannabis use frequency/quantity) No (for all other outcomes like abstinence, craving, retention in treatment)	No adverse effects were reported.	Low risk of bias	High risk of bias	High risk of bias	Low risk of bias	Low risk of bias	High Risk
Levin 2016	Dronabinol and lofexidine for cannabis use disorder: A randomized, double-blind, placebo-controlled trial	Frances R. Levin	2016	Mixed age group	Diagnosed with CUD according to DSM	61 participants who met DSM-IV criteria for current marijuana dependence, using marijuana â‰¥ 5 days/week	61 randomized to receive placebo	Dronabinol 20 mg three times a day + Lofexidine 0.6 mg three times a day, titrated to maximum tolerated doses, for 8 weeks then tapered over 2 weeks.	Matching placebo capsules three times a day for 8 weeks then tapered over 2 weeks	11 weeks - 1 week placebo lead-in, 2 weeks titration, 6 weeks maintenance, 2 weeks taper. Outcomes assessed weekly.	Mean 34.8 (11.2)years	Mean 35.4 (10.8) years	Abstinence ; Withdrawal; Retention	No significant difference between groups in proportion achieving â‰¥21 days abstinence (27.9% intervention vs. 29.5% control). No significant differences between groups on other outcomes like abstinence in last 2 weeks, withdrawal scores, retention.	Timeline Followback for marijuana use, Marijuana Craving Questionnaire, Withdrawal Checklist	No	Dry mouth, intoxication, and hypotension were more common in intervention group. Anxiety less common in intervention group.	Some Concern	Some Concern	Low risk of bias	Low risk of bias	Low risk of bias	Some Concerns
Sherman 2018	Approach bias modification for cannabis use disorder: A proof-of-principle study	Brian J. Sherman	2018	Mixed age group	Diagnosed with CUD according to DSM	33	24	Active Approach Bias Modification (ApBM) program, which involved four training sessions over a two-week period. During each session, participants completed a computer task designed to modify their approach bias towards cannabis cues. The task involved pushing away neutral stimuli and pulling in cannabis stimuli. The difficulty of the task was adjusted based on the participant's performance.	Sham ApBM program, which involved four training sessions over a two-week period. During each session, participants completed a computer task that was similar to the active ApBM program but did not involve modifying approach bias towards cannabis cues.	4 sessions over 2 weeks. Outcomes measured at end of training (EOT) and 2 week follow-up.	Mean age was 24.7 (SD=6.1) years	Mean age was 24.3 (SD=5.8) years	Abstinence ; Frequency or quantity; Withdrawal; Craving; Retention	There was no significant difference between the active ApBM group and the sham ApBM group in terms of abstinence, frequency or quantity of cannabis use, withdrawal, or retention. However, the active ApBM group had significantly lower cannabis craving scores compared to the sham ApBM group (OR=0.28, p=0.03, 95% CI=0.09-0.91).	Marijuana Craving Questionnaire (MCQ), Timeline Followback (TLFB)	Yes, for craving and No, for other outcomes	No adverse effects were reported during the study.	Low risk of bias	High risk of bias	Low risk of bias	Low risk of bias	Low risk of bias	High Risk
Litt 2019	Individualized Assessment and Treatment Program (IATP) for Cannabis Use Disorder: Randomized Controlled Trial With and Without Contingency Management	Mark D. Litt	2020	Mixed age group	Diagnosed with CUD according to DSM	98 men and women randomly assigned to one of two 9-session treatment conditions: IATP (n=48); or IATP-CM (n=50).	100 men and women randomly assigned to one of two MET-CBT group (n=49) or MET + CBT + CM (n=51)	IATP: Experience sampling data used to provide coping skills training tailored specifically to each patient's strengths and weaknesses identified from the sampling data. IATP-CM: IATP plus contingency management using a fishbowl-drawing procedure to deliver reinforcement for abstinence.	MET-CBT: Motivational enhancement therapy plus cognitive behavioral coping skills training using standard modules. MET-CBT-CM: MET-CBT plus contingency management	9 session treatments conducted over 12 weeks.	Mean age 35.5 (13.1) years	Mean age 37.6 (11.8) years	Abstinence ; Other: Other: Coping strategies, self-efficacy	At 14 months, probability of abstinence was 43% for IATP conditions versus less than 25% for MET-CBT conditions. IATP also led to significantly higher coping strategy use and self-efficacy. The addition of contingency management did not significantly improve outcomes.	Outcomes assessed using Timeline Followback, urinalysis, the Marijuana Problems Scale, the Coping Strategies Scale, and the Marijuana Self-Efficacy scale.	Yes	No adverse effects reported.	Some Concern	High risk of bias	High risk of bias	Low risk of bias	Low risk of bias	High Risk
Lintzeris 2019	Nabiximols for the Treatment of Cannabis Dependence: A Randomized Clinical Trial	Nicholas Lintzeris	2019	Mixed age group	Treatment seeking users; Other: Cannabis dependence based on ICD-10	61 participants with cannabis dependence based on ICD-10 criteria, seeking treatment, aged 18-64 years.	67 participants with same inclusion/exclusion criteria	Nabiximols (oromucosal spray delivering THC 2.7mg and CBD 2.5mg per spray) flexible dose up to 86.4mg THC and 80mg CBD daily plus weekly counseling sessions	Placebo treatment with identical carrier and flavoring but no cannabinoids, dispensed weekly. Also received 6 sessions of CBT counseling.	12 weeks	Mean 36.2 (11.5) years	Mean 33.8 (10.3) years	Abstinence ; Frequency or quantity; Withdrawal; Craving	Nabiximols group used illicit cannabis on fewer days than placebo group (estimated mean difference 18.6 days over 12 weeks, p=0.02). Higher proportion reduced use by â‰¥50% with nabiximols (54.1%) than placebo (28.9%), OR 0.35, p=0.03. No significant differences in other outcomes.	Primary outcome assessed via Timeline Follow Back for number of days using illicit cannabis. Secondary outcomes assessed via Cannabis Withdrawal Scale, Marijuana Craving Questionnaire.	Yes - Significant difference found in days using illicit cannabis and proportion reducing use by â‰¥50%. No significant differences found for other outcomes like abstinence periods, withdrawal and craving scores.	Generally well tolerated, no significant differences in adverse effects between groups. Only adverse effect with >5% frequency was headache (placebo 3.0%, nabiximols 8.2%)	High risk of bias	High risk of bias	High risk of bias	Low risk of bias	Low risk of bias	High Risk
Shekhawat 2023	A randomized controlled trial of brief intervention for patients with cannabis use disorder	Anil Singh Shekhawat	2023	Mixed age group	Diagnosed with CUD according to DSM	50 male patients	50 male patients	Single session brief intervention based on motivational interviewing and CBT principles. Duration 30-90 minutes.	The control group received simple advice on reducing cannabis use.	Outcomes assessed at 4, 8 and 12 weeks after single session intervention or advice.	Mean age of 26 (22-29) years	Mean age of 24.5 (22-33) years	Frequency or quantity; Withdrawal	Significantly lesser number of days of cannabis use in past month in intervention group compared to control at 4 weeks (P<0.001), 8 weeks (P=0.002) and 12 weeks (P=0.049). No significant difference between groups in SDS cannabis withdrawal scores.	Number of days cannabis used in past 30 days (primary outcome), Severity of Dependence Scale (SDS)	Yes for number of days cannabis used No for SDS scores	No adverse effects reported	Low risk of bias	Low risk of bias	Low risk of bias	Low risk of bias	Low risk of bias	Low Risk
Rooke 2013	Effectiveness of a self-guided web-based cannabis treatment program: Randomized controlled trial.	Sally Rooke	2013	Mixed age group	Treatment seeking users	119 participants who wanted to cease or reduce their cannabis use	111 participants who wanted to cease or reduce their cannabis use.	The Reduce Your Use web-based intervention consisting of 6 CBT/MI based modules. Participants completed on average 3.5 modules.	6 modules of web-based educational information on cannabis.	6 weeks post-randomization for the first outcome assessment, 3 months post-randomization for the second outcome assessment.	Mean age 31.88 (9.85) years	Mean age 30.18 (9.62) years	Abstinence ; Frequency or quantity	At 6 weeks, the intervention group had significantly fewer days of cannabis use (mean 12.05 vs 14.11 days, P=.02) and lower quantity consumed (mean 39.25 vs 46.16 standard cannabis units, P=.01) compared to controls. At 3 months, frequency of use remained lower (mean 12.90 vs 14.87 days, P=.02). Rates of past 30-day abstinence were not statistically significant between two groups(P>.05).	Timeline follow back (TLFB), Severity of Dependence Scale (SDS), GAIN abuse and dependence assessments	Yes - fewer days of cannabis use and lower quantity consumed No - Rates of past 30-day abstinence were not statistically significant between the two group	No adverse effects were reported.	Low risk of bias	Low risk of bias	Low risk of bias	Low risk of bias	Low risk of bias	Low Risk
Litt 2013	Behavioral treatment for marijuana dependence: Randomized trial of contingency management and self-efficacy enhancement.	Mark D. Litt	2013	Mixed age group	Diagnosed with CUD according to DSM	215 marijuana-dependent men and women randomized to one of two 9-week outpatient treatments: MET+CBT+CMHomework (n= 71); MET+CBT+CMAbstinence (n= 73)	71	MET+CBT+CMHomework: Motivational enhancement therapy (MET), cognitive-behavioral skills training (CBT), and contingent reinforcement for completing homework assignments. MET+CBT+CMAbstinence: MET, CBT, and contingent reinforcement for marijuana-free urine specimens.	Case Management (CaseM): A case-management control intervention where patient problems were discussed, but no MET or substance abuse skills training occurred.	9 weeks of treatment sessions. Outcomes measured at posttreatment (Month 2) and follow-ups at months 5, 8, 11, and 14.	Mean age 32.2 (10.2) years.	Mean age 33.6 (10.8) years.	Abstinence ; Frequency or quantity	No significant differences between groups in proportion abstinent or proportion days abstinent. Marijuana Problem Scale Scores declined in all groups, no significant differences. Latent Class Growth Model (LCGM) analysis identified subgroup of "Long-Term Abstainers" (19.5% of sample) that was more likely to be in MET+CBT+CMAbstinence group.	Timeline Followback (TLFB) method to collect marijuana use data Marijuana Problems Scale Marijuana abstinence self-efficacy questionnaire Coping Strategies Scale Readiness to Change Questionnaire	No	No adverse effects reported.	Some Concern	High risk of bias	Some Concern	Low risk of bias	Low risk of bias	High Risk
Hoch 2014	CANDIS treatment program for cannabis use disorders: Findings from a randomized multi-site translational trial.	E. Hoch	2014	Mixed age group	Treatment seeking users; Other: Met ICD-10 criteria for cannabis use disorders.	149 patients who met ICD-10 criteria for CUD and met inclusion criteria (e.g. motivation to quit/reduce cannabis use)	130 patients who were assigned to a delayed treatment control group.	10 sessions of fully manualized individual psychotherapy combining Cognitive-Behavioral Therapy (CBT), Motivational Enhancement Therapy (MET) and problem-solving training.	Delayed treatment - patients waited 8 weeks before beginning treatment.	Outcomes were assessed at post-treatment (after 8-12 weeks of therapy) and at 3- and 6-month follow-ups.	Mean age: 26.5 (8.7) years, Range: 16-63 years	Mean age: 26.1 (7.6) years, Range: 16-54 years	Abstinence	Self-reported abstinence at post-treatment: 53.3% for intervention group vs. 22% for control group (p < 0.001) Negative drug screens for abstinence at post-treatment: 46.3% for intervention group vs 17.7% for control group (p < 0.001) Significant difference between groups in Reduced frequency of cannabis use, severity of dependence, number of dependence symptoms and cannabis-related problems in A…	Timeline Followback, Severity of Dependence Scale, ICD-10 criteria, Cannabis Use Problems Identification Test, Cannabis Problems Questionnaire	Yes	No adverse effects reported.	Low risk of bias	High risk of bias	Some Concern	Low risk of bias	Low risk of bias	High Risk
Weinstein 2014	Treatment of cannabis dependence using escitalopram in combination with cognitive-behavior therapy: A double-blind placebo-controlled study.	A. M. Weinstein	2014	Mixed age group	Diagnosed with CUD according to DSM	26	26	Escitalopram 10 mg/day plus weekly cognitive-behavior and motivation-enhancement therapy sessions.	Identical looking placebo pill plus weekly cognitive-behavior and motivation-enhancement therapy sessions.	9 weeks	32.8 (6.8) years	33.9 (5.25) years	Abstinence ; Withdrawal; Other: Anxiety, depression	No significant difference in abstinence rates between escitalopram (11%) and placebo (27%) groups. No significant difference in withdrawal symptoms, anxiety or depression scores between groups.	Urine samples for THC, CIWA scale for withdrawal, BDI for depression, STAI for anxiety	No	Higher dropout rate (50%) and side effects in escitalopram group compared to placebo, although not statistically significant	High risk of bias	High risk of bias	Some Concern	Low risk of bias	Low risk of bias	High Risk
Allsop 2014	Nabiximols as an agonist replacement therapy during cannabis withdrawal: A randomized clinical trial.	David J. Allsop	2014	Mixed age group	Diagnosed with CUD according to DSM	27 DSM-IV-TR cannabis-dependent treatment seekers; received nabiximols	24 DSM-IV-TR cannabis-dependent treatment seekers; received placebo	Nabiximols oral spray, maximum daily dose 86.4 mg THC and 80 mg CBD, tapered over 6 days	Matched placebo spray	6 days of treatment, then 3 day washout period, with outcomes measured over 9 days.	Mean 34.96 years(9.70)	Mean 35.88 years(8.05)	Withdrawal; Craving; Retention	1. Nabiximols reduced overall withdrawal severity compared to placebo (p=.01) 2. Nabiximols reduced cravings (p=.04) and irritability (p=.01) more than placebo 3. Participants on nabiximols had 3.66 times higher odds of remaining in treatment (p=.02)	The Cannabis Withdrawal Scale (CWS) was used to assess withdrawal symptoms.	Yes	No significant differences in number or severity of adverse events between groups.	Some Concern	High risk of bias	Some Concern	Some Concern	Low risk of bias	High Risk
Rooke 2014	Applying technology to the treatment of cannabis use disorder: Comparing telephone versus internet delivery using data from two completed trials.	Sally E. Rooke	2013	Mixed age group	Treatment seeking users	225 participants, recruited through advertising and seeking help for their cannabis use	160 participants, recruited through advertising and seeking help for their cannabis use	The web-based intervention called "Reduce Your Use" contained 6 core modules delivered sequentially over 6 weeks chosen by the participant. It provided feedback on the participant's progress and featured tools like graphs of use, blogs, email encouragement etc.	Waitlist control group. Given access to the web intervention after the study.	Outcomes measured at post-intervention and 3-month follow-up. Timing not specified.	Mean age 31.11 (9.76) years	Mean age 36.01 (10.1) years	Frequency or quantity; Retention	The telephone intervention yielded larger treatment effects of reducing frequency of cannabis use (d=0.60, p<.001) compared to the web intervention (d=0.31, p=.02). The telephone intervention had lower dropout rate of 38% compared to 46% in the web intervention group (p<.01)	Cannabis use frequency and quantity were measured using Timeline Followback (TLFB). Severity of cannabis dependence was measured using Severity of Dependence Scale (SDS).	Yes	No adverse effects were reported.	Some Concern	Some Concern	Some Concern	High risk of bias	Low risk of bias	High Risk
Haney 2015	Naltrexone maintenance decreases cannabis self-administration and subjective effects in daily cannabis smokers.	Margaret Haney	2015	Mixed age group	Heavy users	18 males and 5 females who smoked at least half a cannabis cigarette 4 or more times per week.	28 participants (26 M, 2 F) who smoked at least half a cannabis cigarette 4 or more times per week.	50 mg naltrexone capsule daily for 16 days. Naltrexone was administered 45 minutes before smoking cannabis.	Placebo capsule daily for 16 days. Placebo was administered 45 minutes before smoking cannabis.	16 days of naltrexone/placebo treatment. Outcomes measured at baseline, after 1 week of treatment, after 2 weeks of treatment, and 1 week after treatment ended.	Mean age: 28.6 ( 7) years	Mean age: 31.6 (8) years	Craving; Other: odds of self-administering	Naltrexone group had 7.6 times lower odds of self-administering active cannabis compared to placebo group (OR = 7.6, 95% CI: 1.1â€“51.8, p = 0.04) Naltrexone group gave significantly lower "Good Effect" ratings for active cannabis compared to placebo (p = 0.03)	Self-administration of cannabis puffs Visual analog scale for subjective effects Timeline followback for natural ecology cannabis use	Yes	Gastrointestinal upset, headache, jitteriness reported more frequently in the naltrexone group than placebo. 83% of naltrexone group reported at least one side effect compared to 57% of placebo group (Ï‡1 2= 3.80, p =0.051)	Some Concern	High risk of bias	High risk of bias	Low risk of bias	Some Concern	High Risk
McRae-Clark 2015	Buspirone treatment of cannabis dependence: A randomized, placebo-controlled trial.	Aimee L. McRae-Clark	2015	Mixed age group	Diagnosed with CUD according to DSM	88	87	Up to 60 mg/day of buspirone for 12 weeks combined with motivational enhancement therapy	Identical placebo tablets for 12 weeks combined with motivational enhancement therapy	12 weeks	24.0 years (1.3)	24.0 years (1.4)	Craving; Retention ; Other: urine cannabinoid test	No significant difference in proportion of negative UCTs between groups over 12 weeks [OR 1.09 (0.45-2.61), p=0.86]. No significant differences in retention or craving.	Urine cannabinoid tests Marijuana Craving Questionnaire Study retention tracked	No	Most common adverse events were gastrointestinal, headache, dizziness and drowsiness. Most were mild to moderate severity. No serious adverse events.	Low risk of bias	Low risk of bias	Low risk of bias	Low risk of bias	Low risk of bias	Low Risk
Budney 2015	Computer-assisted behavioral therapy and contingency management for cannabis use disorder.	Alan J. Budney	2015	Mixed age group	Diagnosed with CUD according to DSM	Adults seeking treatment for cannabis use disorder, assigned to either therapist-delivered MET/CBT/CM (n=29) or computer-delivered MET/CBT/CM (n=30)	16 adults assigned to brief MET intervention	9 sessions of MET/CBT plus abstinence-based contingency management delivered via computer program or by a therapist	2 sessions of brief motivational enhancement therapy	12 weeks of treatment, with assessments at end of treatment and 3 and 9 months post-treatment	Therapist: 34.7 years (SD 11.1); Computer: 34.9 years (SD 11.1)	Brief MET: 35.1 years (SD 9.0)	Abstinence ; Other: Relapse	Longest duration of abstinence: significantly longer for both MET/CBT/CM groups compared to control during treatment (p<.05); no difference between computer and therapist groups. End of treatment abstinence rates: 45-47% for MET/CBT/CM groups vs 13% for control (p<.05); no difference between computer and therapist groups Relapse rates over follow up period: no significant differences between any …	Urine toxicology testing for cannabis metabolites, Timeline Followback for cannabis use, Motivation for Change scale	Yes	None reported	Low risk of bias	Low risk of bias	Low risk of bias	Low risk of bias	Low risk of bias	Low Risk
Sherman 2017	Effect of oxytocin pretreatment on cannabis outcomes in a brief motivational intervention.	Brian J. Sherman	2017	Mixed age group	Diagnosed with CUD according to DSM	8	8	Oxytocin (40 IUs) was administered intranasally 30 minutes prior to the first 2 of 3 MET sessions	Placebo administered intranasally 30 minutes prior to the first 2 of 3 MET sessions	4 weeks - outcomes measured at each study visit (weeks 1, 2 and 4)	Mean age 25.5 (7.6) years	Mean age 25.5 (7.6) years	Frequency or quantity	Both groups showed decreased use over time (p=0.006). Oxytocin group had significant reduction in daily use (p=0.022) while placebo group reduction was not significant (p=0.075). No significant difference in mean daily cannabis use between groups (p=0.412). The oxytocin group showed a significant reduction in the amount of cannabis used per day (p<0.05) compared to the placebo group.	Timeline Follow-Back (TLFB), urine and saliva drug screens, alcohol breathalyzer	Yes, the oxytocin group showed a significant reduction in the amount of cannabis used per day (p<0.05) compared to the placebo group. No significant difference in mean daily cannabis use between groups	No adverse effects were reported during the study.	Some Concern	High risk of bias	High risk of bias	Low risk of bias	Low risk of bias	High Risk
Gray 2017	A randomized placebo-controlled trial of N-acetylcysteine for cannabis use disorder in adults.	Kevin M. Gray	2017	Mixed age group	Diagnosed with CUD according to DSM	153 treatment-seeking adults ages 18-50 with cannabis use disorder based on DSM-IV-TR criteria and had a positive urine cannabinoid test at screening.	149 treatment-seeking adults ages 18-50 with cannabis use disorder based on DSM-IV-TR criteria and had a positive urine cannabinoid test at screening.	NAC 1200 mg twice daily	Matched placebo capsules twice daily	12 weeks	Mean age 29.8 (8.74) years.	Mean age 30.8 (9.32) years.	Abstinence	No statistically significant difference between NAC and placebo groups in average odds of cannabis abstinence over time based on urine cannabinoid tests (OR=1.00, 95% CI: 0.63-1.59, p=0.984). 22.3% of urine tests negative in NAC group, 22.4% negative in placebo group. No significant differences in end-of-treatment or post-treatment abstinence rates	Urine cannabinoid tests, timeline follow-back methods for self-reported substance use	No	Generally infrequent, without clinically significant between-group differences in the rates of overall or specific events.	Some Concern	High risk of bias	High risk of bias	Low risk of bias	Low risk of bias	High Risk
Trigo 2018	Nabiximols combined with motivational enhancement/cognitive behavioral therapy for the treatment of cannabis dependence: A pilot randomized clinical trial.	Jose M. Trigo	2018	Mixed age group	Diagnosed with CUD according to DSM	20	20	Nabiximols self-titrated up to maximum of 113.4 mg THC/105 mg CBD daily for 12 weeks, concurrently with Motivational Enhancement Therapy and Cognitive Behavioral Therapy (MET/CBT)	Placebo self-titrated up to equivalent of maximum nabiximols dose, concurrently with MET/CBT	12 weeks	Mean age 30.7 years (SD 10.4)	Mean age 35.3 years (SD 13.1)	Abstinence ; Frequency or quantity; Withdrawal; Craving	No significant difference in abstinence rates between groups. Cannabis use decreased 70.5% in nabiximols group vs 42.6% in placebo group but not significant. Nabiximols reduced cannabis craving but no significant differences in withdrawal scores between groups. Reduction in grams of cannabis use per week (6.2 to 1.8 g/week for nabiximols group, 5.9 to 3.1 g/week for placebo) but no significant	Timeline Followback (TLFB), smoking diaries, Marijuana Withdrawal Checklist (MWC), Marijuana Craving Questionnaire (MCQ)	No	No serious adverse events observed. Adverse events did not differ between groups and included sleep problems, headaches, diarrhea.	Low risk of bias	Low risk of bias	Low risk of bias	Some Concern	Low risk of bias	Some Concerns
Sahlem 2018	Repetitive transcranial magnetic stimulation (rTMS) administration to heavy cannabis users.	Gregory L. Sahlem	2018	Mixed age group	Diagnosed with CUD according to DSM	18 participants who met criteria for cannabis use disorder	Same 18 participants who crossed over to the other stimulation condition	Active repetitive Transcranial Magnetic Stimulation (rTMS): 4000 pulses of 10 Hz stimulation at 110% of resting motor threshold using a figure of eight coil.	Sham rTMS using a sham coil system plus transcutaneous electrical nerve stimulation to mimic sensations of active treatment.	Single session rTMS (about 30-40 minutes)	26.0 Â± 7.9 years	Same as intervention group (crossover design)	Craving; Retention	No significant reduction in total craving score between active and sham rTMS. 89% retention rate ( did not compare retention between groups.). All participants tolerated full treatment dose.	Marijuana Craving Questionnaire (MCQ)	No	No adverse effects reported	Low risk of bias	Low risk of bias	Low risk of bias	Low risk of bias	Low risk of bias	Low Risk
D'Souza 2019	Efficacy and safety of a fatty acid amide hydrolase inhibitor (PF-04457845) in the treatment of cannabis withdrawal and dependence in men: a double-blind, placebo-controlled, parallel group, phase 2a single-site randomised controlled trial.	Deepak Cyril D'Souza	2018	Mixed age group	Diagnosed with CUD according to DSM	46 men aged 18-55 years who met criteria for cannabis dependence according to DSM-IV.	24 men aged 18-55 years who met criteria for cannabis dependence according to DSM-IV.	PF-04457845 at a dose of 4 mg per day.	Matching placebo capsule at the same dose.	5-8 days inpatient plus 3 weeks outpatient treatment (4 weeks total)	28.5 years (SD 8.5)	27.5 years (SD 8.7)	Frequency or quantity; Withdrawal	Reduced withdrawal symptoms days 0-1 (p<0.05); Reduced self-reported cannabis use at week 4 (0.40 vs 1.27 joints/day; p=0.0003); Reduced urine THC-COOH at week 4 (265.55 vs 657.92 ng/mL; p=0.009)	Marijuana Withdrawal Symptom Checklist; timeline follow-back for cannabis use; Urine THC-COOH levels	Yes	Adverse events were mild and did not significantly differ between groups. No serious adverse events were reported.	Some Concern	High risk of bias	Some Concern	Low risk of bias	Low risk of bias	High Risk
Tomko 2020	Depressive symptoms and cannabis use in a placebo-controlled trial of N-Acetylcysteine for adult cannabis use disorder.	Rachel L. Tomko	2020	Mixed age group	Diagnosed with CUD according to DSM	153 adults (age 18-50)	149 adults (age 18-50)	2400 mg of NAC daily for 12 weeks. All participants also received abstinence-based contingency management and cessation counseling.	Matched placebo for 12 weeks. All participants also received abstinence-based contingency management and cessation counseling.	12 weeks	Mean age 29.8 (8.7)years	Mean age 30.8 (9.32) years	Abstinence ; Other: Depressive symptoms	No significant difference in abstinence rates between NAC and placebo groups. Higher baseline depression scores were associated with lower probability of abstinence during treatment (Adjusted RR=0.76, p=.007).	Hospital Anxiety and Depression Scale (HADS), Timeline Follow-Back (TLFB)	No significant difference between NAC and placebo groups in depressive symptoms or abstinence rates.	No adverse effects reported.	Some Concern	Low risk of bias	Low risk of bias	Some Concern	Low risk of bias	Some Concerns
Sinadinovic 2020	Guided web-based treatment program for reducing cannabis use: A randomized controlled trial.	Kristina Sinadinovic	2020	Mixed age group	Treatment seeking users	151 individuals who used cannabis at least once a week in the past 6 months. They were self-selected visitors to a Swedish informational website seeking help to reduce or quit cannabis use.	152 individuals with same criteria as intervention group.	A 13-module web-based treatment program consisting of psychoeducative information based on CBT and MI principles. They received therapist guidance and support throughout the program via messages.	Waitlist control group, given access to the treatment program after completing the 3-month follow-up.	3 months	27.6 years (SD 7.8)	27.1 years (SD 6.5)	Abstinence ; Frequency or quantity; Craving	No significant time x group effects were found in the intention-to-treat analyses. In the per-protocol analysis reductions were found in secondary outcomes of grams of cannabis consumed, number of dependence criteria, and CAST score.	Days without cannabis use, estimated grams consumed, number of DSM-5 dependence criteria, CAST (Cannabis abuse screening test) score, proportion seeking professional help.	No for frequency of cannabis use and intention-to-treat analysis. Yes for grams consumed, dependency criteria and CAST score.	No adverse effects reported.	Low risk of bias	Low risk of bias	Low risk of bias	Some Concern	Low risk of bias	Some Concerns
Stephens 2020	Treating cannabis use disorder: Exploring a treatment as needed model with 34-month follow-up.	Robert S. Stephens	2021	Mixed age group	Diagnosed with CUD according to DSM	43	44	PRN condition: Initial 4 sessions of MET/CBT, then allowed additional treatment episodes of 1-3 sessions over 28 months as needed	Fixed-dose condition: 9 sessions of MET/CBT over 12 weeks	Outcomes were assessed at 4, 10, 16, 22, 28 and 34 months after baseline.	Mean age 33.7 years	Mean age 37.5 years	Abstinence ; Frequency or quantity; Other: cannabis-related problems	No significant differences between groups in percentage days of cannabis use or problems at any follow-up. Fixed-dose had higher abstinence rate at 4 months (37% vs 15%, p<0.05). Significant reductions in cannabis use and associated problems at each follow-up compared to baseline in both groups (p < .001)	Timeline Followback (TLFB) to assess days of cannabis use and abstinence Marijuana Problems Scale (MPS) to assess cannabis-related problems Urine tests to validate self-reports	Yes: Significant differences at 4 months showing better outcomes for fixed-dose group in abstinence. No significant differences at other timepoints. No significant differences between groups in percentage days of cannabis use or problems at any follow-up	No adverse effects reported.	Low risk of bias	Low risk of bias	Some Concern	Some Concern	Low risk of bias	Some Concerns
Freeman 2020	Cannabidiol for the treatment of cannabis use disorder: A phase 2a, double-blind, placebo-controlled, randomised, adaptive Bayesian trial.	Tom P Freeman	2020	Mixed age group	Diagnosed with CUD according to DSM	Participants meeting DSM-5 cannabis use disorder criteria; n=48 initially, then n=23 in 800mg CBD group at final analysis	Participants meeting DSM-5 cannabis use disorder criteria; n=23	Oral CBD capsules at doses of 200mg, 400mg or 800mg per day for 4 weeks	Identical oral placebo capsules for 4 weeks	4 weeks	27.43 years (95% CI 19.00, 36.90)	24.87 years (95% CI 18.55, 43.35)	Abstinence ; Frequency or quantity	400mg CBD significantly reduced urinary THC-COOH creatinine by 94.21 ng/ml and increased days abstinent from cannabis by 0.48 days/week compared to placebo. 800mg CBD significantly reduced urinary THC-COOH creatinine by 72.02 ng/ml and increased days abstinent by 0.27 days/week.	Urinary THC-COOH:creatinine ratio, Timeline Followback for self-reported abstinence	Yes	No severe adverse events. No significant difference in mild or moderate adverse events between CBD and placebo.	Low risk of bias	High risk of bias	High risk of bias	Low risk of bias	Low risk of bias	High Risk
Mariani 2021	Quetiapine treatment for cannabis use disorder.	John J. Mariani	2021	Mixed age group	Diagnosed with CUD according to DSM	66	64	Quetiapine, starting at 25 mg daily up to 300 mg daily dose at bedtime. Titrated over 4 weeks.	Identical appearing inert placebo capsule	12 weeks treatment plus 1 week taper off. Outcomes measured weekly.	Mean age 32.7 (9.5) years	Mean age 33.1 (8.7) years	Abstinence ; Frequency or quantity; Withdrawal; Craving; Retention	Odds of moderate cannabis use vs heavy use increased significantly more over time in quetiapine group (OR=1.17 per week, p<0.0001) compared to placebo (OR=1.05, p=0.16) Cannabis withdrawal decreased significantly more over time in quetiapine group (10.4% per week) compared to placebo (6.5% per week) No significant differences between groups over time in abstinence, craving scores or retention	Timeline Followback (TLFB) for cannabis use Marijuana Withdrawal Checklist Marijuana Craving Questionnaire (MCQ) Medical Outcomes Studyâ€”Sleep Scale (MOS-SS)	Yes - for transition from heavy to moderate cannabis use frequency and for withdrawal symptoms. No - for abstinence/light use, craving, sleep, retention.	Most common adverse events reported: hypertension (46%), hyperglycemia (25%), dyslipidemia (16%). No significant differences between groups.	Low risk of bias	Low risk of bias	Low risk of bias	Low risk of bias	Low risk of bias	Low Risk
Ostergard 2021	The partners for change outcome management system in the psychotherapeutic treatment of cannabis use: A pilot effectiveness randomized clinical trial.	Ole K. Ã˜stergÃ¥rd	2021	Mixed age group	Treatment seeking users	51	49	The PCOMS intervention consisting of administering the Outcome Rating Scale (ORS) and Session Rating Scale (SRS) at the beginning and end of each therapy session respectively.	Treatment as usual (TAU) - standard care provided at the clinic including CBT and motivational interviewing.	8 weekly 50-minute therapy sessions were planned in both groups. Outcomes were analyzed at baseline, 3 months, and 6 months.	Mean age 26.3 ( range 16-48) years	Mean age 26.3 years (range 16-48)	Abstinence ; Frequency or quantity; Retention	No significant differences found between groups on: Rate of attendance to sessions Dropout rates Drug days use outcomes including cannabis abstinence rates	European Addiction Severity Index (EuropASI), Working Alliance Inventory (WAI)	No	No adverse effects reported.	Low risk of bias	Low risk of bias	Low risk of bias	Low risk of bias	Low risk of bias	Low Risk
McRae-Clark 2021	Varenicline as a treatment for cannabis use disorder: A placebo-controlled pilot trial.	Aimee L. McRae-Clark	2021	Mixed age group	Diagnosed with CUD according to DSM	35	37	Varenicline, up to 2mg/day, with a brief motivational enhancement therapy intervention	Matching placebo tablets, with the same motivational enhancement therapy intervention	6 weeks	Mean age 30.8 (11.8) years	Mean age 29.7 (8.3) years	Abstinence ; Frequency or quantity; Withdrawal; Craving; Other: urine cannabinoid levels	Significantly greater reduction in urine cannabinoid levels from baseline with varenicline (-1.7 ng/mg) compared to increase with placebo (+1.9 ng/mg), Î”=3.5 (0.1, 6.9) Numerically greater reduction in percentage of cannabis use days and use sessions per day with varenicline compared to placebo No significant difference in cannabis withdrawal or craving scores between groups. Numerically but not…	Cannabis Withdrawal Scale (CWS), Timeline Followback (TLFB), urine drug tests	Yes - for reduction in urine cannabinoid levels. No - for other outcomes.	The most commonly reported adverse events were nausea, dream disturbances, and insomnia. The majority were mild/moderate. One severe adverse event (nausea) occurred in the varenicline group.	Low risk of bias	High risk of bias	Some Concern	Low risk of bias	Low risk of bias	High Risk
Davoudi 2021	A pilot randomized controlled trial of dialectical behavior therapy (DBT) for reducing craving and achieving cessation in patients with marijuana use disorder: Feasibility, acceptability, and appropriateness.	Mohammadreza Davoudi	2021	Mixed age group	Diagnosed with CUD according to DSM	30 patients diagnosed with MUD	31 patients diagnosed with MUD	16 weekly 90-minute sessions of dialectal behavior therapy (DBT) led by a psychotherapist and co-therapist. Covered topics like mindfulness, distress tolerance, emotion regulation, interpersonal effectiveness related to MUD.	8 sessions of psychoeducation including problem-solving skills, assertiveness, and craving management.	Pre-test, post-test after 16 week intervention, and 2-month follow-up.	Mean age: 25.6 years (5.67)	Mean age: 27.19 years (7.48)	Abstinence ; Frequency or quantity; Craving; Retention	DBT group had higher retention rates at post-treatment (96% vs 77%) and follow-up (96% vs 64.5%) (p < 0.05) DBT group had greater reduction in emotionality subscale of craving questionnaire (p < 0.05) but no significant difference in overall craving score between groups (p<0.05) DBT group had higher rates of abstinence at post-treatment (46% vs 16%) and follow-up (40% vs 9.5%) (p < 0.05) Among th…	Marijuana Craving Questionnaire (MCQ) Urine drug screens Self-report of marijuana use days Acceptability of Intervention Measure (AIM) Intervention Appropriateness Measure (IAM)	Yes - Significant differences found in retention rates, emotionality subscale of craving, abstinence rates, and consumption days among those who lapsed. No significant difference found for overall craving score.	No adverse effects reported.	Low risk of bias	Low risk of bias	Low risk of bias	Some Concern	Low risk of bias	Some Concerns
Olthof 2023	A guided digital intervention to reduce cannabis use: The ICan randomized controlled trial.	Marleen I. A. Olthof	2023	Mixed age group	Heavy users	188 participants who used cannabis on 3 or more days a week on average in the past 3 months and had the desire to reduce or quit their cannabis use	190 participants with same criteria as intervention group	The ICan intervention - a progressive web application (app) that was designed using the screening, brief intervention and referral to treatment (SBIRT) model and was based on CBT and MI. It consisted of screening component, brief intervention component (six modules), and referral to treatment component.	4 on-line modules of non-interactive educational information on cannabis and provided general tips on how to reduce or quit cannabis use.	Outcomes were measured at baseline, 3 months, and 6 months after starting the interventions.	Mean age = 27.47 (8.58) years	Mean age = 27.62 (8.48) years	Frequency or quantity; Other: Cannabis use problems	At 3 months, significantly larger reduction in number of grams of cannabis used in ICan group (effect size d=0.15, p=0.009). At 6 months, this difference was no longer significant (p=0.30). also, no significant difference between groups in number of cannabises use days at 6 months. No significant differences in cannabis use problems or attitudes towards seeking help.	Timeline follow-back (TLFB) method to assess number of cannabis use days and grams used, Cannabis Use Disorders Identification Testâ€“revised (CUDIT-R), number of DSM-5 symptoms, mental help-seeking attitudes scale (MHSAS)	Yes for amount of cannabis used in grams at 3 months follow up No for number of cannabis use days at 6 months follow up and other secondary outcomes	One serious adverse event was reported in the ICan condition, but it was reviewed and deemed unrelated to participation in the study and to the intervention.	Some Concern	Low risk of bias	Low risk of bias	Some Concern	Low risk of bias	Some Concerns
Mills 2022	Correlates of treatment engagement and client outcomes: Results of a randomised controlled trial of nabiximols for the treatment of cannabis use disorder.	Llewellyn Mills	2022	Mixed age group	Treatment seeking users; Other: cannabis dependence according to ICD-10 criteria	61	67	Nabiximols, up to 32 oromucosal sprays daily, each spray containing 2.7 mg THC and 2.5 mg CBD	Placebo sprays, up to 32 sprays daily	12 weeks	Mean age 35.0 Â± 10.9 years	Mean age 35.0 Â± 10.9 years	Frequency or quantity; Retention	Nabiximols group used illicit cannabis on 18.6 (95% CI: 3.5, 33.7) fewer days during the 12-week trial compared to placebo. Nabiximols group had greater odds of reducing cannabis use by â‰¥50% compared to placebo. also, significant greater odds of retention in intervention group.	Timeline Followback for frequency of cannabis use Treatment retention and medication adherence measured	Yes	No adverse effects reported	Low risk of bias	Low risk of bias	Low risk of bias	Low risk of bias	Low risk of bias	Low Risk
Johnston 2014	Lithium carbonate in the management of cannabis withdrawal: A randomized placebo-controlled trial in an inpatient setting.	Jennifer Johnston	2014	Older adullt	Diagnosed with CUD according to DSM	16 participants who met DSM-IV criteria for cannabis dependence and reported withdrawal symptoms as a barrier to quitting.	22 participants who met same criteria as intervention group.	Lithium carbonate, 500 mg twice daily on days 2-7 of admission.	Identical placebo capsules twice daily on days 2-7 of admission.	7 days of treatment, outcomes measured during inpatient stay and at 14, 30 and 90 day follow ups.	Mean age 40.9(12.05) years	Mean age 40.2 (12.93) years	Abstinence ; Withdrawal; Retention	No significant differences between groups in total cannabis withdrawal scale scores, retention rates, rates of completion, abstinence rates or use of rescue medications. Lithium significantly reduced individual withdrawal symptoms of loss of appetite, stomach aches, and nightmares/strange dreams.	Cannabis Withdrawal Scale (CWS), retention rates tracked, abstinence self-reported and confirmed by urinalysis.	No for most outcomes, yes for some individual withdrawal symptoms.	No significant differences in adverse effects between groups. No serious adverse events.	Low risk of bias	Some Concern	Some Concern	Low risk of bias	Low risk of bias	Some Concerns
Walker 2015	Maintenance check-ups following treatment for cannabis dependence.	Denise D. Walker	2015	Older adullt	Diagnosed with CUD according to DSM	37 adults	37 adults	9 sessions of motivational enhancement therapy/cognitive behavioral therapy (MET/CBT) plus 2 maintenance check-up (MCU) sessions at 1 and 4 months after initial treatment	9 sessions of MET/CBT with no additional intervention	3 months and 9 months after baseline/randomization	37.73 years (SD = 12.08)	37.73 years (SD = 12.08) (same as intervention group)	Abstinence ; Frequency or quantity	MCU had significantly greater abstinent rates at 3 months (36% vs 13%; p < .05) and 9 months (26% vs 7%; p < .06). MCU used cannabis on fewer days at 3 months (25.52 vs 50.37 days; p < .05) but difference was not significant at 9 months.	Marijuana Problems Scale, Timeline Followback, Structured Clinical Interview for DSM-IV, self-efficacy scale	Yes for abstinence rates and days of cannabis use at 3 months. No significant difference at 9 months after controlling for 3 month outcomes.	No adverse effects reported	Low risk of bias	Low risk of bias	Some Concern	Low risk of bias	Low risk of bias	Some Concerns
Fuster 2016	Brief intervention for daily marijuana users identified by screening in primary care: A subgroup analysis of the ASPIRE randomized clinical trial.	Daniel Fuster	2015	Older adullt	Heavy users	59 participants who used marijuana 21-30 days in past month, identified as drug of most concern, and received Brief Negotiated Interview (BNI)	55 participants who used marijuana 21-30 days in past month, identified as drug of most concern, and received no intervention	Brief Negotiated Interview (BNI) - 10-15 minute structured interview including feedback, review of pros/cons of drug use, and development of change plan	No intervention, only list of substance use treatment resources	Outcomes were measured at 6 weeks and 6 months after the brief intervention	37.3 Â± 12.3 years	40.8 Â± 14.0 years	Abstinence ; Frequency or quantity; Withdrawal; Craving; Retention ; Other: Drug use consequences (SIP-D score)	No significant difference in days of marijuana use at 6 weeks (IRR 0.94, 95% CI 0.79-1.12, p=0.77) or 6 months (IRR 0.95, 95% CI 0.79-1.15, p=0.82) between BNI group and control. No significant difference in SIP-D drug problem scores at 6 weeks (IRR 1.37, 95% CI 0.84-2.22, p=0.20) or 6 months (IRR 1.12, 95% CI 0.69-1.82, p=0.66).	Timeline Followback (TLFB) for days marijuana used; Short Inventory of Problems (SIP-D) for drug problems	No	None reported	Low risk of bias	Low risk of bias	Low risk of bias	Low risk of bias	Low risk of bias	Low Risk
Lintzeris 2020	Cannabis use in patients 3 months after ceasing nabiximols for the treatment of cannabis dependence: Results from a placebo-controlled randomised trial.	Nicholas Lintzeris	2020	Older adullt	Treatment seeking users	61 participants were seeking treatment for cannabis dependence.	67 participants were seeking treatment for cannabis dependence.	Nabiximols oromucosal spray plus psychosocial interventions (case management, CBT counselling). Mean dose approx 18 sprays per day, each spray delivering 2.7mg THC and 2.5mg CBD.	Placebo spray plus psychosocial interventions (case management, CBT counselling).	12 weeks treatment, outcomes measured at 24 week follow up (12 weeks after treatment cessation)	Mean 40.5(11.6) years	Mean 34.6(10.9) years	Abstinence ; Frequency or quantity	Nabiximols group used cannabis on 6.7 fewer days at week 24 follow-up than placebo group (p=0.006). 23% of nabiximols group were abstinent at week 24 compared to 9% of placebo group (OR 3.0, p=0.035).	Self-reported days used cannabis over last 28 days using timeline followback method. Confirmed with urine drug screens.	Yes	No adverse effects reported	Low risk of bias	Low risk of bias	Low risk of bias	Low risk of bias	Low risk of bias	Low Risk
Levin 2021	Non-abstinent treatment outcomes for cannabis use disorder.	Frances R. Levin	2021	Older adullt	Diagnosed with CUD according to DSM	156 participants randomized to receive dronabinol (n=79) or dronabinol + lofexidine (n=61) or quetiapine (n=66).	77 participants received placebo in dronabinol trial; 61 participants received placebo in lofexidine + dronabinol trial; 64 participants received placebo in quetiapine trial	Dronabinol: up to 20 mg BID; Lofexidine + Dronabinol: up to 0.6 mg lofexidine TID + up to 20 mg dronabinol TID; Quetiapine: up to 300 mg daily	Matched placebo pills/capsules	8 weeks for dronabinol and lofexidine + dronabinol trials; 12 weeks for quetiapine trial	36.9 (10.8)	38.4 (9.2)	Frequency or quantity	No significant overall time-by-treatment effect for frequency/quantity across trials (no significant differences in the longitudinal pattern of use over time between treatment groups, while adjusted by other covariates) Starting around midpoint, treatment groups had higher odds of moderate (2-4 days/week) versus heavy (5-7 days/week) cannabis use compared to placebo: No consistent differences bet…	Cannabis use was measured by timeline followback (self-report). Cannabis use days were categorized as: heavy (5-7 days/week), moderate (2-4 days/week), or light (0-1 days/week) use.	Other - Significant differences in odds of moderate vs heavy use in treatment groups vs placebo starting in middle of trials, but not for light vs heavy use	Not reported	Some Concern	Some Concern	High risk of bias	Low risk of bias	Low risk of bias	High Risk
Heitmann 2021	Effectiveness of attentional bias modification training as add-on to regular treatment in alcohol and cannabis use disorder: A multicenter randomized control trial.	Janika Heitmann	2021	Older adullt	Diagnosed with CUD according to DSM	42 participants who were diagnosed with cannabis use disorder according to DSM criteria.	36 participants who were diagnosed with cannabis use disorder according to DSM criteria.	The intervention group received treatment as usual (TAU) consisting of CBT-based outpatient treatment plus an attentional bias modification (ABM) training called the Bouncing Image Training Task (BITT). They were asked to complete daily ABM training sessions for 3 weeks, then 3 times per week for 3 weeks, then weekly.	The control group was split into two subgroups: 1) TAU plus placebo training using a sham version of the BITT, with the same frequency/duration as the intervention group 2) TAU only.	Outcomes were evaluated at post-treatment, and 6 and 12 month follow-ups.	Mean age 44.51 (14) years.	Mean age: 44.58 (15) years.	Frequency or quantity; Craving; Other: Relapse rates	No significant differences were found between the ABM intervention group and control groups on any of the primary outcomes - substance use, craving, relapse rates. The groups showed similar reductions in use from baseline to post-treatment, but relapse by 6-12 month follow-ups.	Frequency of substance use, craving, relapse rates, depression/anxiety symptoms were measured using the MATE-Q questionnaire.	No	No adverse effects were reported.	Low risk of bias	Low risk of bias	Low risk of bias	Some Concern	Low risk of bias	Some Concerns
